# Supplementary material for: Expression pattern of cochlear microRNAs in the mammalian auditory hindbrain
Source: Cell Tissue Res. 2020 Nov 6;383(2):655–66. doi: 10.1007/s00441-020-03290-x (PMC7904729; doi:10.1007/s00441-020-03290-x)
Supplement: Supplementary file 4 — Supplementary file4 (XLSX 27 kb) [file 441_2020_3290_MOESM4_ESM.xlsx]

## Sheet: supp. Table 1
mir_id	comparison	adj_p_value	sig_05_tukey
mir_22	P0-E16	0.4273556779	ns
mir_22	P30-E16	3.13E-07	significant
mir_22	P30-P0	3.09E-06	significant
mir_22	Ctx-Coch	6.01E-08	significant
mir_22	SOC-Coch	2.29E-10	significant
mir_22	SOC-Ctx	0.002336003384	significant
mir_22	P0:Coch-E16:Coch	1	ns
mir_22	P30:Coch-E16:Coch	0.4394817343	ns
mir_22	E16:Ctx-E16:Coch	0.355824135	ns
mir_22	E16:SOC-E16:Coch	1.73E-05	significant
mir_22	P30:Coch-P0:Coch	0.4708565261	ns
mir_22	P0:Ctx-P0:Coch	0.003473988859	significant
mir_22	P0:SOC-P0:Coch	3.62E-05	significant
mir_22	P30:Ctx-P30:Coch	9.24E-07	significant
mir_22	P30:SOC-P30:Coch	2.17E-06	significant
mir_22	P0:Ctx-E16:Ctx	0.2948740485	ns
mir_22	P30:Ctx-E16:Ctx	1.19E-06	significant
mir_22	E16:SOC-E16:Ctx	0.001757132707	significant
mir_22	P30:Ctx-P0:Ctx	1.02E-04	significant
mir_22	P0:SOC-P0:Ctx	0.3930265909	ns
mir_22	P30:SOC-P30:Ctx	0.9997870175	ns
mir_22	P0:SOC-E16:SOC	0.9999898522	ns
mir_22	P30:SOC-E16:SOC	0.06122533661	ns
mir_22	P30:SOC-P0:SOC	0.03093310686	significant
mir_26a	P0-E16	0.3993246092	ns
mir_26a	P30-E16	0.1040704681	ns
mir_26a	P30-P0	0.006933130775	significant
mir_26a	Ctx-Coch	1.26E-07	significant
mir_26a	SOC-Coch	1.97E-08	significant
mir_26a	SOC-Ctx	0.4844184971	ns
mir_26a	P0:Coch-E16:Coch	0.1598008305	ns
mir_26a	P30:Coch-E16:Coch	0.9994408002	ns
mir_26a	E16:Ctx-E16:Coch	0.1953268866	ns
mir_26a	E16:SOC-E16:Coch	0.00868388702	significant
mir_26a	P30:Coch-P0:Coch	0.3982607825	ns
mir_26a	P0:SOC-P0:Coch	2.41E-05	significant
mir_26a	P30:Ctx-P30:Coch	7.59E-05	significant
mir_26a	P30:SOC-P30:Coch	3.44E-04	significant
mir_26a	P0:Ctx-E16:Ctx	0.9998396927	ns
mir_26a	P30:Ctx-E16:Ctx	0.06542248716	ns
mir_26a	E16:SOC-E16:Ctx	0.7880604784	ns
mir_26a	P30:Ctx-P0:Ctx	0.1626821777	ns
mir_26a	P0:SOC-P0:Ctx	0.948258279	ns
mir_26a	P30:SOC-P30:Ctx	0.9963753891	ns
mir_26a	P0:SOC-E16:SOC	0.9999999999	ns
mir_26a	P30:SOC-E16:SOC	0.9828801366	ns
mir_26a	P30:SOC-P0:SOC	0.9899369115	ns
mir_27b	P0-E16	0.7486986068	ns
mir_27b	P30-E16	8.17E-06	significant
mir_27b	P30-P0	3.51E-05	significant
mir_27b	Ctx-Coch	2.01E-04	significant
mir_27b	SOC-Coch	1.36E-06	significant
mir_27b	SOC-Ctx	0.0535753843	ns
mir_27b	P0:Coch-E16:Coch	0.9898419501	ns
mir_27b	P30:Coch-E16:Coch	0.9999385154	ns
mir_27b	E16:Ctx-E16:Coch	0.9841029505	ns
mir_27b	E16:SOC-E16:Coch	0.7671102074	ns
mir_27b	P30:Coch-P0:Coch	0.904765841	ns
mir_27b	P0:Ctx-P0:Coch	0.5306004838	ns
mir_27b	P0:SOC-P0:Coch	0.006010934359	significant
mir_27b	P30:Ctx-P30:Coch	4.14E-04	significant
mir_27b	P30:SOC-P30:Coch	4.12E-05	significant
mir_27b	P0:Ctx-E16:Ctx	0.9999999477	ns
mir_27b	P30:Ctx-E16:Ctx	0.001220517624	significant
mir_27b	E16:SOC-E16:Ctx	0.9985104317	ns
mir_27b	P30:Ctx-P0:Ctx	0.001756844553	significant
mir_27b	E16:SOC-P0:Ctx	0.9998335207	ns
mir_27b	P0:SOC-P0:Ctx	0.2966604168	ns
mir_27b	P30:SOC-P0:Ctx	1.60E-04	significant
mir_27b	P30:SOC-P30:Ctx	0.9491515969	ns
mir_27b	P0:SOC-E16:SOC	0.5663312501	ns
mir_27b	P30:SOC-E16:SOC	4.34E-04	significant
mir_27b	P30:SOC-P0:SOC	0.0259216241	significant
mir_127	P0-E16	0.9964074452	ns
mir_127	P30-E16	0.001214929209	significant
mir_127	P30-P0	0.001018105784	significant
mir_127	Ctx-Coch	4.58E-05	significant
mir_127	SOC-Coch	2.60E-08	significant
mir_127	SOC-Ctx	0.001573740502	significant
mir_127	P0:Coch-E16:Coch	0.9999998103	ns
mir_127	P30:Coch-E16:Coch	0.80549854	ns
mir_127	E16:Ctx-E16:Coch	0.9999999998	ns
mir_127	E16:SOC-E16:Coch	0.003291911044	significant
mir_127	P30:Coch-P0:Coch	0.8961118372	ns
mir_127	E16:Ctx-P0:Coch	0.9999971264	ns
mir_127	P0:Ctx-P0:Coch	0.5581765293	ns
mir_127	P0:SOC-P0:Coch	0.06092147652	ns
mir_127	P30:Ctx-P30:Coch	7.16E-06	significant
mir_127	E16:SOC-P30:Coch	1.36E-04	significant
mir_127	P0:SOC-P30:Coch	0.003780793149	significant
mir_127	P30:SOC-P30:Coch	1.15E-06	significant
mir_127	P0:Ctx-E16:Ctx	0.7331515726	ns
mir_127	P30:Ctx-E16:Ctx	1.57E-04	significant
mir_127	P30:Ctx-P0:Ctx	0.005078399211	significant
mir_127	P0:SOC-P0:Ctx	0.8853072673	ns
mir_127	P30:SOC-P30:Ctx	0.9696048816	ns
mir_127	P0:SOC-E16:SOC	0.7708698042	ns
mir_127	P30:SOC-E16:SOC	0.2251090479	ns
mir_127	P30:SOC-P0:SOC	0.009712002123	significant
mir_143	P0-E16	0.9847663055	ns
mir_143	P30-E16	3.53E-05	significant
mir_143	P30-P0	4.97E-05	significant
mir_143	Ctx-Coch	5.31E-06	significant
mir_143	SOC-Coch	1.72E-09	significant
mir_143	SOC-Ctx	2.77E-04	significant
mir_143	P0:Coch-E16:Coch	0.5349099241	ns
mir_143	P30:Coch-E16:Coch	0.9909415409	ns
mir_143	E16:Ctx-E16:Coch	0.991073006	ns
mir_143	E16:SOC-E16:Coch	0.001336866301	significant
mir_143	P30:Coch-P0:Coch	0.1450457205	ns
mir_143	P0:Ctx-P0:Coch	0.01294136512	significant
mir_143	P0:SOC-P0:Coch	3.54E-06	significant
mir_143	P30:SOC-P0:Coch	3.48E-07	significant
mir_143	P30:Ctx-P30:Coch	5.25E-05	significant
mir_143	E16:SOC-P30:Coch	0.008382608594	significant
mir_143	P30:SOC-P30:Coch	5.32E-05	significant
mir_143	P0:Ctx-E16:Ctx	0.9350177201	ns
mir_143	P30:Ctx-E16:Ctx	5.23E-05	significant
mir_143	E16:SOC-E16:Ctx	0.008347513441	significant
mir_143	P30:Ctx-P0:Ctx	6.00E-04	significant
mir_143	E16:SOC-P0:Ctx	0.09934888115	ns
mir_143	P0:SOC-P0:Ctx	0.01148850132	significant
mir_143	P30:SOC-P30:Ctx	1	ns
mir_143	P0:SOC-E16:SOC	0.9685330094	ns
mir_143	P30:SOC-E16:SOC	0.2868674428	ns
mir_143	P30:SOC-P0:SOC	0.873406659	ns
mir_181a	P0-E16	0.923861793	ns
mir_181a	P30-E16	0.8760139	ns
mir_181a	P30-P0	0.9926687125	ns
mir_181a	Ctx-Coch	0.001077202136	significant
mir_181a	SOC-Coch	0.01198650381	significant
mir_181a	SOC-Ctx	0.451069512	ns
mir_181a	P0:Coch-E16:Coch	0.9999999995	ns
mir_181a	P30:Coch-E16:Coch	0.9785421929	ns
mir_181a	E16:Ctx-E16:Coch	0.7521323549	ns
mir_181a	E16:SOC-E16:Coch	0.9485779961	ns
mir_181a	P30:Coch-P0:Coch	0.98837815	ns
mir_181a	P0:Ctx-P0:Coch	0.2411962069	ns
mir_181a	P0:SOC-P0:Coch	0.9704053303	ns
mir_181a	P30:Ctx-P30:Coch	0.07977938498	ns
mir_181a	P30:SOC-P30:Coch	0.06451432265	ns
mir_181a	P0:Ctx-E16:Ctx	0.9993998055	ns
mir_181a	P30:Ctx-E16:Ctx	0.9999894859	ns
mir_181a	E16:SOC-E16:Ctx	0.9992503935	ns
mir_181a	P30:Ctx-P0:Ctx	0.9999981695	ns
mir_181a	E16:SOC-P0:Ctx	0.9009832161	ns
mir_181a	P0:SOC-P0:Ctx	0.8120743749	ns
mir_181a	P30:SOC-P30:Ctx	0.9999999984	ns
mir_181a	P0:SOC-E16:SOC	0.9999997957	ns
mir_181a	P30:SOC-E16:SOC	0.9485005765	ns
mir_181a	P30:SOC-P0:SOC	0.883836106	ns
mir_181b	P0-E16	0.8374737292	ns
mir_181b	P30-E16	0.1104454057	ns
mir_181b	P30-P0	0.03667513392	significant
mir_181b	Ctx-Coch	3.31E-09	significant
mir_181b	SOC-Coch	7.52E-10	significant
mir_181b	SOC-Ctx	0.5243195752	ns
mir_181b	P0:Coch-E16:Coch	0.7924426309	ns
mir_181b	P30:Coch-E16:Coch	0.2907736131	ns
mir_181b	E16:Ctx-E16:Coch	0.005411868241	significant
mir_181b	E16:SOC-E16:Coch	0.01231912545	significant
mir_181b	P30:Coch-P0:Coch	0.9897104309	ns
mir_181b	E16:Ctx-P0:Coch	2.07E-04	significant
mir_181b	P0:Ctx-P0:Coch	1.38E-04	significant
mir_181b	P0:SOC-P0:Coch	2.03E-04	significant
mir_181b	P30:SOC-P0:Coch	1.58E-07	significant
mir_181b	P30:Ctx-P30:Coch	1.96E-06	significant
mir_181b	P30:SOC-P30:Coch	4.26E-08	significant
mir_181b	P0:Ctx-E16:Ctx	0.9999998303	ns
mir_181b	P30:Ctx-E16:Ctx	0.7653009827	ns
mir_181b	E16:SOC-E16:Ctx	0.9999709585	ns
mir_181b	P30:Ctx-P0:Ctx	0.864780854	ns
mir_181b	P0:SOC-P0:Ctx	0.9999998878	ns
mir_181b	P30:SOC-P30:Ctx	0.2921646433	ns
mir_181b	P0:SOC-E16:SOC	0.9999645779	ns
mir_181b	P30:SOC-E16:SOC	0.00590269642	significant
mir_181b	P30:SOC-P0:SOC	0.01371984952	significant
mir_181c	P0-E16	0.8799150269	ns
mir_181c	P30-E16	0.05591676412	ns
mir_181c	P30-P0	0.02089707377	significant
mir_181c	Ctx-Coch	9.15E-05	significant
mir_181c	SOC-Coch	8.24E-06	significant
mir_181c	SOC-Ctx	0.4750076912	ns
mir_181c	P0:Coch-E16:Coch	0.9954339609	ns
mir_181c	P30:Coch-E16:Coch	0.9703032847	ns
mir_181c	E16:Ctx-E16:Coch	0.9350881922	ns
mir_181c	E16:SOC-E16:Coch	0.199060584	ns
mir_181c	P30:Coch-P0:Coch	0.9999981023	ns
mir_181c	P0:Ctx-P0:Coch	0.1696152367	ns
mir_181c	P0:SOC-P0:Coch	0.2118456408	ns
mir_181c	P30:Ctx-P30:Coch	9.68E-04	significant
mir_181c	P30:SOC-P30:Coch	2.42E-04	significant
mir_181c	P0:Ctx-E16:Ctx	0.9954523656	ns
mir_181c	P30:Ctx-E16:Ctx	0.1059824405	ns
mir_181c	E16:SOC-E16:Ctx	0.8405065534	ns
mir_181c	P30:Ctx-P0:Ctx	0.3859007911	ns
mir_181c	P0:SOC-P0:Ctx	0.9999999946	ns
mir_181c	P30:SOC-P30:Ctx	0.9983489652	ns
mir_181c	P0:SOC-E16:SOC	0.9938009149	ns
mir_181c	P30:SOC-E16:SOC	0.3939941709	ns
mir_181c	P30:SOC-P0:SOC	0.1016228503	ns
mir_183	P0-E16	0.08534924291	ns
mir_183	P30-E16	0.01104618719	significant
mir_183	P30-P0	0.6344162828	ns
mir_183	Ctx-Coch	5.60E-04	significant
mir_183	SOC-Coch	0.6116551187	ns
mir_183	SOC-Ctx	5.52E-05	significant
mir_183	P0:Coch-E16:Coch	0.999349493	ns
mir_183	P30:Coch-E16:Coch	0.7678688619	ns
mir_183	E16:Ctx-E16:Coch	0.2771036154	ns
mir_183	E16:SOC-E16:Coch	0.9761416176	ns
mir_183	P30:Coch-P0:Coch	0.9917905348	ns
mir_183	P0:Ctx-P0:Coch	0.1117210391	ns
mir_183	P0:SOC-P0:Coch	0.9999990378	ns
mir_183	P30:Ctx-P30:Coch	0.2778026548	ns
mir_183	P30:SOC-P30:Coch	0.9999991553	ns
mir_183	P0:Ctx-E16:Ctx	0.7994177211	ns
mir_183	P30:Ctx-E16:Ctx	0.7687643722	ns
mir_183	E16:SOC-E16:Ctx	0.04510764261	significant
mir_183	P30:Ctx-P0:Ctx	1	ns
mir_183	P0:SOC-P0:Ctx	0.03290693726	significant
mir_183	P30:SOC-P30:Ctx	0.1868533964	ns
mir_183	P0:SOC-E16:SOC	0.8737266351	ns
mir_183	P30:SOC-E16:SOC	0.3273420315	ns
mir_183	P30:SOC-P0:SOC	0.979669388	ns
mir_191	P0-E16	0.7890247595	ns
mir_191	P30-E16	0.6658174877	ns
mir_191	P30-P0	0.3010858076	ns
mir_191	Ctx-Coch	6.61E-05	significant
mir_191	SOC-Coch	3.79E-04	significant
mir_191	SOC-Ctx	0.6939911147	ns
mir_191	P0:Coch-E16:Coch	0.9999991736	ns
mir_191	P30:Coch-E16:Coch	0.9406199534	ns
mir_191	E16:Ctx-E16:Coch	0.5474030262	ns
mir_191	E16:SOC-E16:Coch	0.3259714827	ns
mir_191	P0:SOC-E16:Coch	0.9733895789	ns
mir_191	P30:Coch-P0:Coch	0.9840498356	ns
mir_191	P0:Ctx-P0:Coch	0.196621669	ns
mir_191	P0:SOC-P0:Coch	0.9156402131	ns
mir_191	P30:Ctx-P30:Coch	0.002308331682	significant
mir_191	P30:SOC-P30:Coch	0.005143555725	significant
mir_191	P0:Ctx-E16:Ctx	0.9998816656	ns
mir_191	P30:Ctx-E16:Ctx	0.7048315153	ns
mir_191	E16:SOC-E16:Ctx	0.9999662296	ns
mir_191	P30:Ctx-P0:Ctx	0.9243154572	ns
mir_191	E16:SOC-P0:Ctx	1	ns
mir_191	P0:SOC-P0:Ctx	0.8660516802	ns
mir_191	P30:SOC-P30:Ctx	0.9999765249	ns
mir_191	P0:SOC-E16:SOC	0.8947084912	ns
mir_191	P30:SOC-E16:SOC	0.9843822941	ns
mir_191	P30:SOC-P0:SOC	0.3702325168	ns
mir_204	P0-E16	0.8057653029	ns
mir_204	P30-E16	0.04873574911	significant
mir_204	P30-P0	0.1576695151	ns
mir_204	Ctx-Coch	0.7407063821	ns
mir_204	SOC-Coch	0.9828977091	ns
mir_204	SOC-Ctx	0.634102145	ns
mir_204	P0:Coch-E16:Coch	0.9255968387	ns
mir_204	P30:Coch-E16:Coch	0.9999809624	ns
mir_204	E16:Ctx-E16:Coch	0.6175102744	ns
mir_204	E16:SOC-E16:Coch	0.6108794366	ns
mir_204	P30:Coch-P0:Coch	0.9900220307	ns
mir_204	P0:Ctx-P0:Coch	0.9984247975	ns
mir_204	P0:SOC-P0:Coch	0.9999608374	ns
mir_204	P30:SOC-P0:Coch	0.2104987322	ns
mir_204	P30:Ctx-P30:Coch	1	ns
mir_204	P30:SOC-P30:Coch	0.6750372295	ns
mir_204	P0:Ctx-E16:Ctx	0.9143313139	ns
mir_204	P30:Ctx-E16:Ctx	0.8570499835	ns
mir_204	E16:SOC-E16:Ctx	1	ns
mir_204	P30:Ctx-P0:Ctx	0.999999985	ns
mir_204	P0:SOC-P0:Ctx	0.9999985406	ns
mir_204	P30:SOC-P30:Ctx	0.6357324563	ns
mir_204	P30:SOC-E16:SOC	0.06684400542	ns
mir_204	P30:SOC-P0:SOC	0.3910201725	ns
mir_let7c	P0-E16	0.2410803891	ns
mir_let7c	P30-E16	2.43E-04	significant
mir_let7c	P30-P0	0.009364537669	significant
mir_let7c	Ctx-Coch	7.54E-08	significant
mir_let7c	SOC-Coch	1.16E-08	significant
mir_let7c	SOC-Ctx	0.4623593893	ns
mir_let7c	P0:Coch-E16:Coch	0.9999947625	ns
mir_let7c	P30:Coch-E16:Coch	0.3774394005	ns
mir_let7c	E16:Ctx-E16:Coch	0.009856603362	significant
mir_let7c	E16:SOC-E16:Coch	0.001288712324	significant
mir_let7c	P30:Coch-P0:Coch	0.2353194416	ns
mir_let7c	P0:Ctx-P0:Coch	9.41E-05	significant
mir_let7c	P0:SOC-P0:Coch	5.82E-05	significant
mir_let7c	P30:SOC-P0:Coch	2.00E-06	significant
mir_let7c	P30:Ctx-P30:Coch	0.001433510903	significant
mir_let7c	P30:SOC-P30:Coch	2.51E-04	significant
mir_let7c	P0:Ctx-E16:Ctx	0.575449662	ns
mir_let7c	P30:Ctx-E16:Ctx	0.08028795047	ns
mir_let7c	E16:SOC-E16:Ctx	0.9827862301	ns
mir_let7c	P30:Ctx-P0:Ctx	0.9248755887	ns
mir_let7c	E16:SOC-P0:Ctx	0.9817454336	ns
mir_let7c	P0:SOC-P0:Ctx	0.9999991681	ns
mir_let7c	P30:SOC-P30:Ctx	0.9925349846	ns
mir_let7c	P0:SOC-E16:SOC	0.9348181148	ns
mir_let7c	P30:SOC-E16:SOC	0.1008521842	ns
mir_let7c	P30:SOC-P0:SOC	0.6283324273	ns
